# Supplementary material for: Development and validation of an unsafe behavior checklist for workers
Source: PLoS One. 2024 Nov 27;19(11):e0314571. doi: 10.1371/journal.pone.0314571 (PMC11602037; doi:10.1371/journal.pone.0314571)
Supplement: S1 Data — (ZIP) [file pone.0314571.s002.zip › Data.xlsx]

## Sheet: Sheet1
Number	Accident experience	x1	x2	x3	x4	x5	x6	x7	x8	x9	x10	x11	x12	x13	x14	x15	x16	x17	x18	x19	x20	x21	y1	y2	y3	y4	y5	y6	y7	y8	y9	y10	y11	y12	y13	y14	y15	y16	y17	y18	y19	y20	y21
1	2	1	1	1	1	1	1	2	1	1	2	2	1	2	2	2	2	1	1	2	2	1	2	1	2	1	2	2	2	2	2	1	2	2	2	1	2	2	1	2	1	1	2
2	2	1	1	1	1	2	1	1	2	1	2	2	1	1	2	1	2	1	2	1	1	2	2	2	2	1	1	2	2	2	2	1	2	2	2	1	2	2	1	2	1	1	2
3	2	1	1	1	1	2	1	1	2	1	2	2	1	2	2	2	2	1	2	1	1	2	2	1	2	1	2	2	1	2	2	1	2	1	2	1	2	2	1	2	1	1	2
4	2	1	1	1	1	1	1	1	2	1	2	2	1	2	2	2	2	1	1	1	1	2	2	1	2	1	2	2	2	2	2	1	2	2	2	2	2	2	2	2	2	1	2
5	2	2	2	1	1	1	2	1	2	1	2	2	1	2	2	2	2	1	2	1	1	2	2	2	2	2	2	2	1	2	1	1	2	2	2	1	2	2	1	2	1	1	2
6	2	1	2	1	1	2	1	1	2	1	2	2	1	2	2	2	2	1	2	2	2	1	2	1	2	1	2	2	2	2	1	1	2	1	2	1	2	2	2	2	2	1	2
7	2	1	1	1	1	2	1	1	2	1	2	2	1	2	2	2	2	1	1	2	1	1	2	2	2	1	1	2	1	2	2	1	2	1	2	1	2	2	1	2	1	1	2
8	2	1	2	1	1	2	1	1	2	1	2	2	1	1	2	1	2	1	2	1	1	2	2	1	2	1	1	2	2	2	1	1	2	2	2	2	2	2	2	2	1	1	2
9	2	1	1	1	1	1	1	1	2	1	1	2	1	2	1	2	2	1	2	1	1	2	2	2	2	2	2	2	1	2	2	1	2	1	2	1	2	2	1	2	1	1	2
10	2	1	1	1	1	2	1	2	2	1	2	2	1	2	2	2	2	1	1	1	1	1	2	1	2	1	2	2	2	2	1	1	2	2	2	2	2	2	2	2	2	1	2
11	2	1	1	1	1	1	1	1	2	1	2	2	1	2	2	1	2	1	2	1	1	2	2	2	2	2	1	2	1	2	2	1	2	2	2	1	2	2	1	2	1	1	2
12	2	1	1	1	1	1	1	1	1	1	2	2	1	2	2	2	2	1	2	1	1	2	2	2	2	2	2	2	1	2	2	1	2	1	2	1	2	2	1	2	1	1	2
13	2	1	1	1	1	2	1	1	1	1	2	2	1	2	2	2	2	2	1	2	2	1	2	1	2	1	2	2	2	2	1	1	2	1	2	2	2	2	2	2	2	1	2
14	1	1	2	1	1	1	1	1	1	1	1	2	1	1	2	1	2	1	2	1	1	1	2	2	2	2	1	2	1	2	2	1	2	1	2	1	2	2	1	2	1	1	2
15	1	2	2	2	1	1	2	1	2	1	2	2	1	2	2	2	2	1	1	1	1	1	2	1	2	1	2	2	1	2	1	1	2	1	2	2	2	2	2	1	1	1	2
16	2	1	2	1	1	2	1	1	1	1	2	2	1	2	2	2	2	1	1	2	1	1	2	2	2	1	1	2	1	2	2	1	2	1	2	2	2	2	2	2	1	1	2
17	2	1	2	1	1	1	1	1	2	1	1	2	1	2	2	2	2	1	2	1	1	2	2	1	2	1	2	2	1	2	1	1	2	1	2	2	2	2	2	2	2	1	2
18	2	1	2	1	1	2	1	1	2	1	2	2	1	2	2	2	2	1	1	1	1	2	2	2	2	2	1	2	1	2	1	1	2	2	2	1	2	2	2	2	1	1	2
19	2	1	1	1	1	2	1	1	2	1	1	2	1	2	2	1	2	1	2	1	1	2	2	1	2	1	2	2	1	2	1	1	2	1	2	2	2	2	2	2	2	1	2
20	3	2	2	1	1	1	2	2	1	2	1	1	2	1	1	1	1	2	1	2	2	1	2	2	2	2	1	2	1	2	1	1	2	1	2	2	2	2	1	2	1	1	2
21	2	1	1	1	1	1	1	2	1	1	1	2	1	2	1	1	1	2	1	2	2	1	2	1	2	2	1	2	2	2	1	1	2	1	2	2	2	2	2	2	2	1	2
22	3	2	2	2	2	2	2	2	1	1	1	2	1	1	2	1	2	1	1	1	1	1	2	2	2	1	1	2	1	2	1	1	2	1	2	2	2	2	2	2	1	1	2
23	2	1	2	1	1	1	1	2	1	1	1	2	1	1	2	1	2	1	2	1	1	1	2	1	2	1	1	2	1	2	1	1	2	1	2	2	2	2	2	2	2	1	2
24	3	1	1	1	1	2	2	2	2	1	2	2	1	1	2	1	2	1	1	2	1	2	2	2	2	2	1	2	1	2	1	1	2	1	2	2	2	2	1	2	1	1	2
25	3	1	2	1	1	2	1	1	2	1	2	2	1	2	2	2	2	1	1	2	1	1	2	1	2	2	2	2	1	2	1	1	2	1	2	2	2	2	2	2	2	1	2
26	2	2	2	2	2	1	2	2	1	2	1	1	1	1	2	1	2	1	1	2	1	1	2	2	2	2	2	2	1	2	1	1	2	1	2	2	2	2	2	2	2	1	2
27	3	1	1	1	1	2	1	2	2	1	2	2	1	2	1	1	1	2	1	2	2	1	2	1	2	1	1	2	1	2	1	1	2	1	2	2	2	2	2	2	2	1	2
28	3	1	2	1	1	1	2	2	2	1	2	2	1	2	2	2	2	1	1	1	1	2	2	2	2	2	1	2	1	2	1	1	2	1	1	2	2	2	1	2	1	1	2
29	3	1	1	1	1	1	1	1	1	1	2	2	1	2	2	1	2	1	2	1	1	1	2	1	2	1	1	2	1	2	1	1	2	2	2	2	1	2	2	2	1	2	1
30	3	2	2	2	2	1	2	2	1	2	1	2	2	1	2	1	2	1	2	1	1	1	1	2	1	1	1	2	1	2	1	1	2	1	2	2	2	2	1	2	1	1	2
31	3	1	2	1	1	1	2	2	1	1	1	2	1	1	2	1	2	2	1	2	2	1	2	1	2	1	2	2	1	2	1	1	2	1	1	1	2	1	2	1	2	1	2
32	1	2	2	2	1	1	2	2	1	2	2	2	1	1	2	1	2	1	1	1	1	1	2	2	1	2	1	1	1	1	1	2	2	2	2	1	2	2	1	2	1	1	2
33	1	1	1	1	2	2	2	2	1	1	1	2	1	1	2	1	2	2	1	2	2	1	2	1	2	1	2	2	1	2	1	1	2	1	1	2	2	2	2	2	2	2	1
34	2	2	2	2	2	1	2	2	2	2	2	2	1	2	2	2	2	1	1	1	1	1	2	2	2	2	1	1	1	1	1	1	1	1	2	1	2	2	1	2	1	1	2
35	1	1	2	1	1	2	1	2	1	1	2	2	1	2	2	1	1	2	1	2	1	1	2	2	2	2	1	2	1	2	1	1	2	1	2	2	2	2	2	2	2	1	2
36	1	2	2	1	1	1	2	2	1	2	1	2	1	1	2	2	2	1	2	1	1	2	2	2	2	2	1	2	1	2	1	1	2	1	2	2	2	2	2	2	2	1	2
37	1	1	2	1	1	1	2	2	1	1	2	2	1	1	2	1	2	1	1	1	1	2	2	1	2	2	1	2	1	2	1	1	2	1	2	2	2	2	2	2	2	1	1
38	2	1	1	1	1	1	1	2	2	1	2	2	1	2	2	2	2	2	1	2	2	1	1	2	2	2	1	2	1	2	1	1	2	1	2	2	2	2	2	2	1	1	2
39	3	1	1	1	1	2	1	1	2	1	2	2	1	2	2	1	1	1	1	2	2	1	2	1	2	2	1	2	1	2	1	1	2	1	2	2	2	2	2	2	2	2	2
40	3	1	2	1	1	2	1	1	1	1	1	2	1	1	2	1	2	1	2	1	1	1	2	2	2	2	1	2	1	2	1	1	2	1	2	2	2	2	2	2	2	1	2
41	3	2	2	1	1	1	2	1	2	1	2	2	1	2	2	2	2	1	2	1	1	2	2	2	2	1	1	2	1	2	1	2	2	1	2	2	2	2	2	2	2	1	2
42	1	2	2	2	2	1	2	2	1	1	1	1	2	1	2	1	2	1	2	1	1	1	1	2	2	2	1	1	1	1	1	1	2	1	2	2	2	2	1	2	1	1	2
43	1	1	1	1	1	1	2	2	1	1	1	2	2	1	2	1	2	2	1	2	2	1	2	1	2	1	1	2	1	2	1	1	2	1	2	2	2	2	2	1	2	2	1
44	3	2	2	1	1	1	2	2	2	2	1	2	2	1	2	1	2	1	1	2	1	1	2	2	2	2	1	2	1	1	1	1	2	1	1	2	2	2	2	2	1	1	2
45	2	1	2	1	2	1	1	1	2	1	1	2	1	1	2	1	1	2	1	2	2	1	2	2	2	2	1	2	1	2	1	1	2	1	2	2	2	2	2	1	2	1	2
46	1	1	2	1	1	1	2	2	1	1	1	2	1	2	2	2	2	1	2	2	2	1	2	2	2	2	1	2	1	1	1	2	2	1	2	2	2	2	2	2	1	1	2
47	1	1	2	1	1	1	2	2	2	1	2	2	1	2	2	2	2	1	1	2	1	1	2	2	2	2	1	2	1	2	1	1	2	1	2	2	2	2	2	2	2	2	2
48	3	1	2	1	1	1	1	1	1	1	2	2	1	2	2	2	2	1	2	2	2	1	2	2	2	2	1	1	1	1	1	1	2	1	2	2	2	2	2	2	1	1	2
49	3	1	2	1	1	2	1	1	2	1	2	2	1	2	2	1	2	1	1	2	1	1	2	1	2	2	1	2	1	1	1	2	2	1	2	2	2	2	2	2	2	1	2
50	1	1	1	2	2	1	1	2	1	1	1	2	2	1	1	1	1	2	1	2	2	1	2	2	1	2	1	1	1	1	1	2	2	1	2	2	2	2	1	2	1	1	2
51	1	2	2	2	1	1	2	2	1	1	1	1	2	2	1	1	1	2	2	1	1	1	1	2	1	2	1	2	1	2	1	1	2	1	2	2	2	2	2	2	2	1	2
52	1	1	2	2	2	1	2	2	1	1	1	2	1	1	2	1	2	2	1	2	2	1	1	2	2	2	1	2	1	2	1	1	2	1	2	2	2	2	2	1	2	1	2
53	1	2	2	2	1	1	2	2	1	2	1	2	2	2	1	1	2	1	2	2	1	1	2	2	2	2	1	2	1	2	1	2	1	1	1	2	2	2	2	2	1	1	2
54	1	1	2	1	2	1	1	2	2	1	1	2	2	1	2	1	1	2	1	2	2	1	2	2	2	2	1	2	1	2	1	1	2	1	2	2	2	2	2	2	2	2	1
55	2	1	2	2	1	1	2	1	2	1	1	2	1	1	2	1	1	2	1	2	2	1	2	2	1	2	1	2	1	2	1	2	1	1	2	2	2	2	1	2	1	1	2
56	2	2	2	1	1	1	2	2	1	1	1	2	1	1	2	1	2	1	1	1	1	1	1	2	1	2	1	2	1	2	1	1	2	1	2	2	2	2	2	2	2	1	2
57	1	1	1	1	1	2	2	2	2	1	1	2	1	1	2	1	2	2	1	2	2	1	2	2	2	2	1	1	1	2	1	2	2	1	1	2	2	2	2	2	1	1	2
58	1	2	2	2	1	1	2	1	1	1	1	2	1	2	2	2	2	1	1	1	1	1	2	1	2	1	1	2	1	2	1	2	1	1	1	2	2	2	2	1	2	1	2
59	3	1	2	1	1	2	2	2	2	1	1	2	1	1	2	1	2	1	1	2	1	1	2	2	2	2	1	1	1	2	1	2	2	1	2	2	2	2	2	2	2	1	2
60	2	2	2	2	1	1	1	1	1	1	2	2	1	1	2	1	2	1	2	1	1	1	2	2	2	2	1	2	1	2	1	1	2	1	2	2	2	2	2	2	2	2	1
61	2	1	2	1	1	1	2	2	1	1	2	2	1	1	2	1	2	1	2	1	1	1	2	2	2	2	1	2	1	2	1	2	1	1	2	2	2	2	2	2	2	1	2
62	3	1	2	1	1	2	1	1	2	1	2	2	1	2	2	2	2	1	1	2	1	1	2	1	2	2	1	2	1	2	1	2	2	1	2	2	2	2	2	2	2	2	1
63	3	1	2	2	1	1	1	2	1	1	1	2	2	1	1	1	1	2	1	2	2	1	1	2	2	2	1	2	1	1	1	2	2	1	2	2	2	2	2	2	2	1	2
64	1	2	2	2	2	1	2	2	1	2	1	2	1	1	2	1	2	2	1	1	2	1	2	1	2	1	2	2	1	2	1	1	2	1	1	2	1	1	2	1	2	2	1
65	1	1	2	1	1	1	2	2	1	1	1	2	2	1	1	1	1	2	1	2	2	1	2	2	2	2	1	2	1	2	1	2	1	1	2	2	2	2	2	2	2	2	2
66	1	1	2	1	1	1	2	2	1	2	1	2	2	1	1	1	2	2	1	2	1	1	2	2	2	2	1	2	1	2	1	1	2	1	1	2	2	2	2	1	2	1	1
67	1	1	1	2	1	1	2	2	1	1	1	2	1	1	2	1	1	2	1	2	2	1	2	1	2	2	1	2	1	2	1	2	1	1	2	2	2	2	2	1	2	2	2
68	1	1	2	1	1	2	2	2	2	1	1	1	1	1	1	1	1	2	1	2	2	1	2	2	2	2	1	2	1	1	1	2	1	1	2	2	2	2	2	2	2	1	2
69	1	1	2	2	2	1	2	2	1	1	1	2	1	1	2	1	2	2	1	2	1	1	2	1	2	1	1	2	1	2	1	2	1	1	1	2	2	2	2	2	2	2	1
70	3	1	1	1	1	1	2	2	2	1	2	2	1	1	1	1	1	2	1	2	2	1	2	2	2	2	1	2	1	2	1	1	1	1	1	2	2	2	2	2	2	2	2
71	3	2	2	2	2	1	2	2	1	2	1	1	1	2	2	2	2	1	2	1	1	1	2	2	2	2	1	1	1	2	1	1	1	1	2	2	2	2	2	2	2	1	1
72	3	1	1	1	1	2	1	1	1	1	2	2	2	1	1	1	1	2	1	2	2	1	1	2	1	2	1	1	1	2	1	1	2	1	2	2	2	2	2	2	2	1	2
73	2	1	2	1	2	2	2	2	2	1	2	2	1	2	2	1	2	2	1	2	2	1	2	2	2	2	1	2	1	2	1	1	2	1	2	2	2	1	2	2	2	2	1
74	1	1	2	1	1	1	1	2	2	1	2	2	1	2	2	2	1	2	1	2	2	1	1	2	1	2	1	2	1	2	1	1	2	1	2	2	2	2	2	2	2	2	2
75	2	1	2	1	1	2	1	2	2	1	2	2	1	1	2	1	1	1	1	2	2	1	1	2	1	2	1	2	1	2	1	1	2	1	2	2	2	2	2	2	2	1	1
76	1	1	2	2	1	1	2	2	1	1	1	2	1	1	2	1	2	1	2	1	1	2	1	2	2	2	1	1	1	2	1	1	2	1	2	2	2	2	2	2	2	1	2
77	2	1	1	1	1	1	1	2	1	1	1	2	1	2	2	2	2	1	1	2	1	1	2	2	1	2	1	2	1	2	1	1	2	1	2	2	2	2	2	2	2	2	1
78	1	2	2	2	2	1	2	2	1	1	1	1	1	1	1	1	1	2	1	2	2	1	1	2	1	2	1	1	1	1	1	2	2	1	2	2	2	2	2	2	1	1	2
79	1	1	2	1	2	1	1	2	1	1	1	2	2	1	1	1	1	2	1	2	2	1	2	2	2	2	1	1	1	2	1	2	2	1	2	2	2	2	2	2	2	2	1
80	1	1	2	1	1	1	2	2	1	1	1	2	1	1	2	1	1	2	1	2	2	1	2	2	2	2	1	1	1	1	1	2	2	1	2	2	2	2	2	2	2	1	1
81	1	2	2	1	1	1	2	2	2	1	1	2	1	1	2	1	2	1	1	2	2	1	2	2	1	2	1	2	1	2	1	2	1	1	2	2	2	2	2	2	2	2	2
82	3	1	1	1	1	1	2	2	2	1	2	2	1	1	2	1	1	2	1	2	2	1	2	2	1	2	1	2	1	2	1	2	2	1	1	2	2	2	2	2	2	2	2
83	2	1	1	1	1	1	2	2	1	1	1	2	1	1	2	1	2	1	2	2	2	1	2	2	2	2	1	2	1	2	1	2	1	1	1	2	2	2	2	2	2	1	1
84	3	1	2	1	1	1	1	2	2	1	2	2	1	2	2	1	2	1	1	2	1	1	2	2	1	2	1	2	1	1	1	2	2	1	1	2	2	2	2	2	2	1	2
85	1	1	2	1	1	1	2	2	1	1	1	2	1	2	2	2	2	1	2	1	1	2	1	2	2	2	1	2	1	1	1	1	2	1	2	2	2	2	2	2	2	2	1
86	3	1	2	1	1	2	1	1	2	1	1	2	1	1	2	1	2	1	2	1	1	1	1	2	2	2	1	2	1	1	1	2	2	1	2	2	2	2	2	2	2	2	2
87	1	2	2	2	1	1	2	2	1	2	1	2	2	1	2	1	1	2	1	2	2	1	2	1	2	2	1	2	1	1	1	2	1	1	1	2	2	2	2	1	2	2	2
88	1	1	1	1	1	2	2	2	1	2	1	1	2	1	1	1	1	2	1	2	2	1	2	2	1	2	1	2	1	1	1	2	1	1	2	2	2	2	2	2	2	2	2
89	1	2	2	2	2	1	2	2	1	2	1	1	2	1	2	2	2	1	1	2	1	1	2	2	1	2	1	2	1	2	1	1	1	1	1	2	2	2	2	2	2	2	1
90	1	2	2	2	2	1	2	2	1	1	1	2	1	1	1	1	1	1	1	2	1	1	1	2	1	2	1	2	1	2	1	2	1	1	2	2	2	2	2	2	2	2	2
91	1	1	2	2	1	1	1	2	1	1	1	2	2	1	1	1	1	2	1	2	2	1	2	2	2	2	1	2	1	1	1	1	1	1	1	2	2	2	2	2	2	2	1
92	1	2	2	2	2	1	2	2	1	2	1	2	1	1	2	1	2	1	1	2	1	1	1	2	1	2	1	2	1	2	1	2	2	1	1	2	2	2	2	2	2	2	2
93	1	2	1	1	2	2	2	2	1	1	1	1	1	1	1	1	1	1	1	2	2	1	1	2	1	2	1	1	1	1	1	1	2	1	2	2	2	2	2	2	2	1	1
94	1	2	2	1	1	2	2	1	2	1	1	1	2	1	1	1	1	2	1	2	2	1	1	2	1	2	1	1	1	1	1	2	2	1	2	2	2	2	2	2	2	1	2
95	1	2	2	2	2	1	2	2	1	1	1	2	1	1	2	1	2	1	1	2	1	1	1	2	1	2	1	1	1	2	1	1	2	1	2	2	2	2	2	2	2	2	1
96	1	1	2	1	2	1	2	2	1	1	1	2	1	1	2	1	2	2	1	2	2	1	1	2	1	2	1	2	1	2	1	2	1	1	2	2	2	2	2	1	2	1	2
97	1	2	2	2	1	1	2	2	1	2	1	2	1	1	2	1	2	2	1	1	1	1	2	1	2	2	1	2	1	2	1	2	2	1	2	2	1	1	2	2	2	2	1
98	1	2	2	2	1	1	2	2	1	1	1	1	1	1	2	2	1	1	1	1	1	1	2	2	2	2	1	2	1	1	1	1	1	1	1	2	2	2	2	1	2	2	2
99	1	2	2	2	2	1	2	2	1	1	1	2	1	1	2	1	2	1	1	1	1	1	2	2	2	2	1	1	1	1	1	1	2	1	2	2	2	2	2	1	2	2	1
100	1	1	2	2	2	1	2	1	1	1	1	1	1	1	1	1	2	1	2	2	1	1	2	2	2	2	1	1	1	1	1	2	2	2	2	2	2	1	2	2	2	2	1
101	1	2	1	2	1	1	2	2	1	1	1	2	1	1	2	1	2	1	1	2	2	1	2	1	2	2	1	1	1	1	1	2	2	1	1	2	2	2	2	1	2	2	2
102	1	1	1	2	2	1	1	2	2	1	1	2	1	1	2	1	1	2	1	2	2	1	2	2	2	2	1	1	1	2	1	2	2	1	2	2	2	2	2	1	2	2	1
103	1	2	2	1	1	1	2	2	1	1	2	2	1	1	2	2	1	2	1	2	2	1	2	1	2	2	1	2	1	2	1	2	1	1	1	2	1	2	2	2	2	2	1
104	1	1	2	2	1	1	2	2	1	1	1	2	1	1	2	1	2	1	1	1	1	1	1	2	1	2	1	2	1	2	1	2	2	1	2	2	2	1	2	1	2	1	2
105	1	2	2	2	1	1	2	2	1	1	1	2	1	1	2	1	2	1	1	1	1	2	2	2	2	2	1	2	1	2	1	1	1	1	2	2	2	2	2	2	2	2	1
106	1	1	2	1	2	1	1	2	1	1	2	2	1	2	2	1	2	2	1	2	2	1	1	2	1	2	1	2	1	2	1	2	2	1	1	2	2	2	2	2	2	2	2
107	1	1	1	2	1	1	1	2	1	1	1	2	1	1	2	1	2	1	1	2	2	1	2	1	2	2	1	2	1	2	1	2	1	2	1	2	1	2	2	2	2	2	1
108	1	1	2	2	1	1	1	2	1	1	2	2	1	2	2	2	2	1	1	2	2	1	1	2	2	2	1	1	2	1	2	1	2	1	1	2	2	2	2	2	2	2	2
109	2	2	2	1	1	1	2	2	1	1	2	2	1	2	2	2	2	1	1	1	1	1	2	2	2	2	1	2	1	2	1	2	1	1	2	2	2	2	2	1	2	2	1
110	1	1	2	1	1	2	2	2	2	1	2	2	1	1	2	1	2	1	1	2	1	2	1	2	1	2	1	2	1	2	1	1	1	1	1	2	2	2	2	1	2	1	2
111	3	1	2	1	1	1	2	2	1	1	2	2	1	2	2	2	2	1	2	2	1	1	2	1	2	2	1	2	1	2	1	1	1	1	1	2	2	1	2	1	2	2	1
112	3	1	2	1	1	2	2	2	1	1	2	2	1	1	2	2	2	1	1	1	1	1	1	2	2	2	1	2	1	1	1	2	2	1	1	2	2	2	2	1	2	1	2
113	1	2	2	1	1	2	2	2	2	1	1	2	1	2	2	2	2	1	2	1	1	1	2	2	2	2	1	1	1	1	1	2	2	1	2	2	2	2	2	2	2	2	1
114	3	1	1	1	1	1	1	1	2	1	1	2	1	2	2	2	2	1	1	2	1	1	2	2	2	2	1	2	1	2	1	2	1	1	1	2	2	2	2	2	2	2	1
115	1	2	2	1	2	1	2	2	1	2	1	1	2	1	1	1	1	2	1	2	2	1	1	2	2	2	1	2	1	2	1	2	1	1	2	2	1	2	2	2	2	2	1
116	1	2	2	2	2	1	2	2	1	1	1	1	2	1	2	1	1	2	1	1	1	1	1	2	1	2	1	2	1	1	1	1	2	1	1	2	1	2	2	1	2	1	2
117	1	2	2	1	1	1	2	1	1	2	1	1	2	1	2	1	1	2	1	2	2	1	2	2	2	2	1	2	1	1	1	2	2	1	1	2	2	2	2	1	2	2	1
118	1	1	2	2	2	2	2	2	1	2	1	2	2	1	2	1	1	2	1	2	2	1	1	2	2	2	1	2	1	1	1	1	1	1	2	2	1	1	2	1	2	1	2
119	1	1	2	1	1	1	2	2	1	1	1	2	2	1	1	1	1	2	1	2	2	1	2	2	1	2	1	2	1	2	1	1	1	1	2	2	1	2	2	1	2	2	1
120	1	2	2	2	2	1	2	2	1	2	1	1	2	1	1	1	2	1	2	1	1	1	1	2	1	2	1	2	1	2	1	2	2	1	1	2	1	1	2	2	2	1	2
121	1	2	2	2	1	1	2	2	1	2	1	1	2	1	1	2	2	1	1	2	1	1	2	2	1	2	1	2	1	2	1	1	1	1	1	2	2	2	2	1	2	2	1
122	1	1	2	1	1	1	2	1	1	1	1	1	2	1	1	1	1	2	1	2	2	1	1	2	1	2	1	1	1	2	1	2	2	1	1	2	1	2	2	2	2	1	2
123	1	2	2	2	2	1	2	2	1	2	1	1	2	1	1	1	2	1	2	1	1	1	1	2	2	2	1	2	1	2	1	1	1	1	2	2	2	1	2	1	2	2	1
124	1	1	2	2	1	1	1	2	1	1	1	2	2	1	1	1	1	2	1	2	2	1	1	2	1	2	1	1	1	2	1	1	1	1	2	2	1	1	2	2	2	1	2
125	1	1	2	1	1	2	2	2	1	1	1	2	2	1	1	1	1	2	1	2	2	1	2	2	2	2	1	1	1	2	1	2	2	1	2	2	1	2	2	1	2	2	1
126	1	1	2	2	2	1	2	2	1	2	1	2	2	2	2	1	1	1	1	2	1	1	1	2	2	2	1	2	1	2	1	1	1	1	2	2	1	1	2	1	2	1	1
127	1	2	2	2	2	1	2	2	1	1	1	1	1	1	2	1	2	1	1	1	1	1	2	2	1	2	1	2	1	1	1	1	2	1	2	2	2	1	2	1	2	2	1
128	1	1	1	2	2	1	1	2	1	1	1	2	1	1	2	1	1	2	1	2	2	1	1	2	1	2	1	1	1	1	1	1	1	1	1	2	1	2	2	2	2	1	2
129	1	2	2	1	1	1	2	2	1	1	1	2	1	1	2	1	2	2	1	2	2	1	1	2	1	2	1	2	1	1	1	1	2	1	1	2	2	1	2	1	2	1	2
130	1	2	2	2	2	2	2	2	1	2	1	2	1	1	2	1	2	1	1	2	1	1	2	2	2	2	1	2	1	2	1	1	1	1	2	2	1	1	2	1	2	2	1
131	1	1	2	1	2	1	1	2	1	1	1	2	1	1	2	1	1	2	1	2	2	1	1	2	1	2	1	1	1	2	1	1	2	1	1	2	1	2	2	1	2	1	2
132	1	1	2	2	2	1	1	2	1	1	2	2	1	2	2	1	1	2	1	2	2	1	1	2	2	2	1	2	1	2	1	1	1	1	1	2	2	2	2	1	2	2	1
133	1	2	2	2	2	1	2	2	1	1	1	2	1	1	2	1	2	1	1	1	1	1	1	2	1	2	1	1	1	2	1	2	2	1	1	2	2	1	2	2	2	1	2
134	1	2	2	2	1	1	2	2	1	1	1	2	1	1	1	1	2	1	2	1	1	1	2	2	2	2	1	2	1	2	1	2	2	1	2	2	1	1	2	1	2	2	1
135	1	2	2	2	2	1	2	2	1	1	1	2	1	1	2	2	1	1	2	1	1	1	1	2	1	2	1	2	1	2	1	1	1	1	1	2	1	2	2	1	2	1	2
136	1	1	1	1	1	2	2	2	1	2	1	2	2	1	2	1	2	1	1	2	2	1	2	2	2	2	1	2	1	2	1	1	1	1	1	2	2	1	2	1	2	2	1
137	1	1	2	1	2	1	2	2	1	1	1	2	1	1	1	1	2	1	2	2	1	1	1	2	1	2	1	1	1	2	1	2	1	1	2	2	2	1	2	2	2	1	2
138	1	1	2	1	1	2	2	2	2	1	1	2	1	1	2	1	2	2	1	2	2	1	2	2	2	2	1	1	1	2	1	2	2	1	1	2	1	2	2	2	2	2	1
139	1	2	2	2	2	1	2	2	1	2	2	2	1	2	2	2	2	1	1	1	1	1	1	2	1	2	1	2	1	2	1	1	1	1	2	2	1	1	2	1	2	1	2
140	1	1	1	1	1	1	2	2	1	1	1	2	1	2	2	2	2	1	1	2	2	1	2	2	2	2	1	2	1	1	1	1	1	1	1	2	2	2	2	1	2	2	1
141	1	2	2	2	2	1	1	1	1	1	2	2	1	2	2	2	2	1	1	2	1	1	1	2	1	2	1	1	1	1	1	2	2	1	2	2	2	2	2	1	2	1	2
142	1	2	2	1	1	2	2	2	2	1	1	1	1	1	2	2	2	1	1	2	1	2	1	2	2	2	1	2	1	2	1	2	2	1	1	2	2	1	2	2	2	2	1
143	3	1	2	1	1	2	1	1	1	1	1	2	1	2	2	1	2	1	1	2	1	1	1	2	2	2	1	1	2	2	1	2	2	1	1	2	1	2	2	1	1	2	1
144	1	2	2	2	2	1	2	2	1	2	1	1	2	1	2	1	2	2	1	2	2	1	2	2	1	2	1	2	1	2	1	1	1	2	1	2	1	1	2	1	2	2	1
145	1	1	2	1	2	1	2	2	1	2	1	1	2	1	1	1	1	2	1	2	2	1	1	2	2	2	1	1	1	2	1	2	2	1	1	2	1	2	2	2	2	2	1
146	1	1	2	2	2	1	1	2	1	2	1	1	1	1	1	1	1	2	1	2	2	1	2	2	1	2	1	2	1	2	1	2	2	1	1	2	1	2	2	1	2	2	1
147	1	2	2	1	1	1	2	2	1	2	1	1	2	1	1	1	1	1	1	2	2	1	1	2	1	2	1	2	1	1	1	1	1	1	2	2	1	1	2	2	2	2	2
148	1	2	2	1	2	1	2	2	1	2	1	2	2	1	1	1	1	2	1	2	1	1	2	2	2	2	1	1	1	2	1	1	1	1	2	2	1	1	2	1	2	2	1
149	1	2	2	1	1	1	1	2	1	2	1	1	1	1	1	1	1	2	1	2	2	1	1	2	1	2	1	1	1	1	2	2	1	1	1	1	1	1	2	2	2	1	2
150	1	2	2	2	1	1	2	2	1	2	2	1	2	2	1	1	1	2	1	1	1	1	2	2	1	2	1	2	1	1	1	2	2	1	2	2	1	2	2	1	2	2	1
151	1	1	1	2	2	2	2	2	1	1	1	2	2	1	1	1	1	2	1	2	2	1	2	2	1	2	1	1	1	2	1	2	2	1	1	2	2	2	2	1	2	2	1
152	1	2	1	1	2	1	1	1	1	2	2	1	2	1	1	1	1	2	1	2	2	1	2	2	1	2	1	2	1	1	1	1	2	1	1	2	2	1	2	1	2	2	1
153	1	2	2	2	2	1	2	2	1	1	1	1	1	1	1	1	1	1	2	1	1	1	1	2	1	2	1	2	1	1	1	2	2	1	1	1	1	1	2	1	2	1	2
154	1	1	2	1	2	1	2	2	2	2	2	1	1	1	1	1	2	2	1	2	2	1	2	1	1	2	2	2	1	2	1	2	1	1	1	2	1	1	2	1	2	2	1
155	1	1	2	1	2	1	1	2	1	1	1	2	1	1	2	1	1	2	1	2	2	1	2	2	2	2	1	1	1	1	2	2	1	1	2	2	1	2	2	1	2	2	1
156	1	2	2	2	2	1	2	2	1	1	1	1	1	1	2	1	2	1	2	2	1	1	1	2	1	2	1	1	2	2	1	2	1	1	2	2	1	1	2	1	1	2	2
157	1	2	2	2	1	1	2	2	1	2	2	1	1	1	1	2	2	2	2	2	1	1	2	2	2	2	2	1	1	1	1	2	2	1	2	2	1	1	2	1	2	2	1
158	3	2	2	1	1	1	2	2	1	1	1	1	1	1	1	1	2	2	2	1	1	1	1	2	1	2	1	2	1	2	1	1	1	1	1	2	1	2	2	1	2	1	1
159	1	2	2	1	1	1	2	2	1	1	1	1	2	1	1	2	2	1	2	1	2	1	2	2	2	2	1	2	1	1	1	2	2	1	2	2	1	1	2	1	2	2	1
160	1	2	2	2	2	2	2	2	1	1	1	1	1	2	2	2	2	1	1	2	1	1	1	2	1	2	1	1	1	1	1	1	2	1	1	2	1	2	2	2	2	2	2
161	1	1	2	1	1	2	2	2	1	1	1	2	1	1	1	1	1	1	1	2	1	1	1	2	2	1	1	2	1	2	1	1	1	1	1	2	1	1	2	1	2	2	1
162	1	2	2	2	1	1	2	2	2	1	2	2	1	1	2	1	2	1	1	2	1	2	1	2	1	2	1	1	1	1	1	2	2	1	2	2	2	1	2	2	2	2	2
163	1	2	2	1	1	1	2	1	1	1	1	1	2	2	2	2	1	1	2	1	1	2	1	2	1	1	2	2	2	2	1	2	1	1	1	2	1	1	2	1	2	2	1
164	1	1	1	1	1	1	1	1	1	1	1	1	1	1	1	1	1	1	1	1	1	2	2	1	1	2	1	1	1	2	1	1	1	1	2	2	1	1	2	1	2	2	1
165	1	2	1	1	1	1	2	2	1	1	1	2	1	2	2	2	2	1	1	2	1	1	1	2	1	2	1	2	1	1	1	2	2	1	1	2	1	2	2	1	2	1	2
166	3	1	2	1	1	2	1	1	1	1	1	2	1	1	2	1	2	1	1	1	1	1	2	2	2	2	1	1	1	2	1	1	1	1	1	2	2	1	2	1	2	2	1
167	1	2	2	2	2	1	2	2	1	2	1	2	2	1	1	1	1	2	1	2	2	1	2	2	1	2	1	2	1	1	1	1	2	1	1	2	1	1	2	1	2	2	1
168	1	2	2	2	2	1	2	2	1	2	1	1	1	1	1	1	1	2	1	2	2	1	1	2	1	2	1	1	1	1	1	1	1	1	1	2	1	2	2	1	2	1	2
169	1	2	2	2	1	1	2	2	1	1	1	1	2	1	1	1	1	2	1	2	1	1	1	2	2	2	1	2	1	1	1	2	1	1	2	2	1	2	2	1	2	2	1
170	1	2	2	1	2	1	2	1	1	2	1	1	2	1	1	2	1	2	1	2	2	1	1	2	1	2	1	1	1	2	1	2	2	1	1	2	2	1	2	1	2	2	2
171	1	2	2	2	2	1	2	2	1	2	1	1	2	1	1	1	2	1	1	1	1	1	1	2	2	2	1	2	1	1	1	2	2	1	1	2	1	1	2	1	2	2	1
172	1	2	2	2	2	1	2	2	1	2	1	1	1	1	2	1	1	1	1	2	1	1	1	2	1	2	1	1	1	2	1	2	2	1	1	2	1	1	2	2	2	2	2
173	1	2	2	2	2	1	2	2	1	2	1	2	1	1	2	1	2	1	1	2	2	1	2	2	1	2	1	2	1	2	1	2	2	1	1	2	1	1	2	1	2	2	1
174	1	1	2	1	1	1	2	2	1	1	1	1	1	1	1	1	1	2	1	2	2	1	1	2	2	2	1	1	1	1	1	1	1	1	1	2	2	1	2	1	2	2	2
175	1	2	2	2	2	1	2	2	2	2	2	2	2	2	2	1	1	2	1	2	2	1	2	2	1	2	1	1	1	1	1	1	1	1	2	2	1	2	2	1	2	2	1
176	1	2	2	2	2	1	2	2	1	2	1	2	2	1	1	1	2	1	1	1	1	1	1	2	1	2	1	2	1	1	1	1	1	1	1	2	1	1	2	2	2	1	1
177	1	1	2	1	2	1	1	2	2	2	2	1	1	1	1	1	1	2	1	2	2	1	1	2	2	2	1	1	1	2	1	2	1	1	2	2	1	1	2	1	2	2	2
178	1	1	2	1	2	1	2	2	1	1	1	2	1	1	2	1	1	2	1	2	2	1	1	2	1	2	1	2	1	1	1	1	1	1	2	2	1	1	2	1	2	1	1
179	1	2	2	2	2	1	2	2	1	2	1	1	1	1	2	1	2	1	2	2	1	1	2	2	1	2	1	2	1	1	1	1	1	1	2	2	1	1	2	1	2	2	1
180	1	1	2	2	2	1	1	2	1	1	1	1	1	1	2	1	2	2	1	2	2	1	1	2	1	2	1	2	1	1	1	2	2	1	1	2	1	1	2	2	2	1	1
181	1	2	2	2	2	1	2	2	1	2	1	2	1	1	2	1	2	1	2	2	1	1	2	2	1	2	1	2	1	1	1	1	1	1	1	2	1	1	2	1	2	1	1
182	1	1	1	2	2	2	2	1	1	1	1	2	2	1	2	1	1	1	1	2	2	1	1	2	1	2	1	1	1	1	1	2	2	1	1	2	2	2	2	1	2	2	2
183	1	2	2	2	2	1	1	2	1	1	1	2	1	1	2	1	2	1	1	2	1	1	2	2	2	2	2	1	1	2	2	2	2	1	1	2	1	2	2	1	2	1	1
184	1	1	1	1	2	1	2	2	1	1	1	2	1	1	2	1	2	1	1	2	2	1	1	2	2	2	1	2	1	1	1	2	2	1	1	2	2	1	2	1	2	2	1
185	1	2	2	2	1	1	2	2	1	1	1	1	1	2	2	1	2	1	1	1	1	1	1	2	1	2	1	1	1	2	1	2	2	1	1	2	1	1	2	2	2	2	2
186	1	1	2	2	2	1	1	2	1	1	2	2	1	1	2	1	2	1	1	2	2	1	1	1	1	2	1	2	1	1	1	1	1	1	1	2	1	1	2	1	2	1	1
187	1	2	2	2	1	1	2	2	1	1	1	2	1	1	2	1	2	1	2	1	1	1	1	2	2	2	1	1	1	1	1	1	1	1	1	2	1	1	2	1	1	2	2
188	1	1	1	1	1	1	2	2	1	1	2	2	1	1	2	1	2	2	1	2	2	1	2	2	1	2	1	2	1	1	1	1	1	1	1	2	1	2	2	1	2	2	1
189	1	2	2	2	1	2	1	1	2	2	2	2	1	1	2	1	2	1	1	2	2	1	1	2	2	2	1	1	1	1	2	2	1	1	1	2	1	1	2	1	2	1	2
190	1	1	1	1	1	1	2	2	1	1	2	2	1	1	2	1	2	1	1	2	1	1	2	2	1	2	1	1	1	1	1	2	1	1	1	2	2	2	2	1	2	2	1
191	3	2	2	1	1	1	1	2	2	1	2	2	1	1	2	1	2	1	1	2	1	1	1	2	1	2	1	1	1	2	1	2	1	1	1	2	2	1	2	1	2	1	2
192	3	2	2	2	2	1	2	2	1	2	1	1	2	1	1	1	1	2	1	2	2	1	1	2	2	2	1	1	1	1	1	1	1	1	1	2	1	1	2	1	2	1	1
193	1	2	2	1	2	1	2	2	1	2	1	1	2	1	1	1	1	2	1	2	2	1	1	2	2	2	1	1	1	1	1	1	1	1	1	2	1	1	2	1	2	1	1
194	1	2	2	2	2	1	2	2	1	2	1	2	2	1	1	1	1	2	1	2	2	1	1	2	2	2	1	1	1	1	1	1	1	1	1	2	1	1	2	1	2	1	1
195	1	2	2	2	2	1	2	2	1	2	1	1	2	1	2	1	1	1	1	2	2	1	1	2	2	2	1	1	1	1	1	1	1	1	1	2	1	1	2	1	2	1	1
196	1	2	2	1	2	1	2	2	1	1	1	1	2	2	1	1	1	2	1	2	2	1	1	2	2	2	1	1	1	1	1	1	1	1	1	2	1	1	2	1	2	1	1
197	1	2	2	2	2	1	2	2	1	2	1	1	2	1	1	1	2	1	1	1	2	1	2	2	1	2	1	1	1	2	1	2	1	1	1	2	1	1	2	2	2	2	1
198	1	1	1	2	2	1	2	2	1	1	1	1	1	1	1	1	1	2	1	2	2	1	2	2	1	2	1	1	1	2	1	2	1	1	1	2	1	1	2	2	2	2	1
199	1	1	2	1	1	1	2	2	1	1	1	1	2	1	1	1	1	2	1	2	2	1	2	2	1	2	1	1	1	2	1	2	1	1	1	2	1	1	2	2	2	2	1
200	1	1	2	1	1	1	2	2	1	1	1	1	2	1	1	1	1	2	1	2	2	1	2	2	1	2	1	1	1	2	1	2	1	1	1	2	1	1	2	2	2	2	1
201	1	2	2	2	2	1	2	2	1	1	1	1	2	1	1	1	2	1	1	2	2	2	2	2	1	2	1	1	1	2	1	2	1	1	1	2	1	1	2	2	2	2	1
202	1	2	2	2	2	1	2	2	1	1	1	1	2	1	2	1	2	2	1	1	1	1	1	2	2	2	1	1	1	1	1	1	1	1	1	2	1	1	2	1	2	2	2
203	1	1	2	1	1	1	2	2	1	1	1	1	1	1	1	1	1	2	1	2	2	1	1	2	1	2	1	1	1	2	1	2	2	1	2	2	1	1	2	1	2	2	1
204	1	2	2	2	2	2	2	2	1	2	1	2	2	1	1	1	2	2	1	1	1	1	1	2	2	2	1	2	1	1	1	2	2	1	1	2	1	1	2	1	2	2	1
205	1	2	2	2	2	1	2	2	1	2	1	2	2	1	2	1	2	1	1	2	1	1	1	2	2	2	1	1	1	1	1	2	1	1	1	2	1	1	2	2	2	2	2
206	1	1	1	1	1	1	2	2	1	1	1	2	2	1	1	1	1	2	1	2	2	1	2	2	2	2	1	1	1	2	1	2	1	1	1	2	1	1	2	1	2	2	1
207	1	2	2	2	2	1	2	2	1	2	1	2	1	1	2	2	2	1	1	2	1	1	1	2	2	2	1	1	1	1	1	1	1	1	1	2	1	2	2	1	2	2	1
208	1	2	2	2	2	1	2	2	1	2	1	2	2	1	2	1	2	1	1	1	1	1	1	2	1	2	1	1	1	1	1	1	1	1	1	2	1	1	2	1	2	1	2
209	1	2	2	2	1	1	2	2	1	2	1	2	2	1	2	1	2	1	1	2	1	1	1	2	2	2	1	2	1	1	1	2	1	1	1	2	1	2	2	1	2	2	1
210	1	1	2	1	1	1	2	2	1	2	1	2	2	1	2	1	2	2	1	2	2	1	1	2	1	2	1	1	1	1	1	1	1	1	1	2	1	1	2	2	2	2	2
211	1	2	2	2	1	1	2	2	1	2	1	1	2	1	2	1	2	1	1	1	1	1	2	2	2	2	1	1	1	1	1	2	2	1	1	2	1	1	2	1	2	2	1
212	1	2	2	2	2	1	2	1	1	2	1	1	1	1	2	1	2	1	1	2	1	1	1	2	1	2	1	1	1	1	1	2	1	1	2	2	1	1	2	2	2	2	2
213	1	1	2	2	1	1	2	2	1	1	1	1	2	1	2	1	1	1	1	2	1	1	2	2	1	2	1	1	1	2	1	2	2	1	1	2	1	1	2	1	2	2	1
214	1	1	1	1	1	1	2	2	1	1	2	1	2	1	1	1	2	2	1	2	2	1	2	2	1	2	1	1	1	1	1	2	2	1	1	2	1	1	2	1	2	2	2
215	1	2	2	2	1	1	2	2	1	2	1	2	2	1	2	1	2	1	1	1	1	1	2	2	1	2	1	2	1	1	1	2	2	1	1	2	1	1	2	1	2	2	1
216	1	1	2	1	2	2	2	2	1	1	1	2	1	1	2	1	1	2	1	2	2	1	1	2	2	2	1	1	1	1	1	1	1	1	1	2	1	1	2	2	2	2	1
217	1	2	2	2	1	1	2	2	1	2	1	1	1	1	2	1	2	1	1	1	1	1	1	2	2	2	1	1	1	2	1	1	1	1	1	2	1	1	2	1	2	2	1
218	3	1	2	1	1	2	2	2	1	1	1	2	1	1	2	1	1	2	1	2	2	1	1	2	1	2	1	2	1	1	1	2	1	1	1	2	2	1	2	2	2	2	1
219	3	2	2	2	2	1	2	2	1	2	2	2	1	2	1	2	2	1	2	2	1	2	1	2	1	2	1	1	1	2	1	1	2	1	1	2	1	1	2	1	2	2	1
220	1	1	2	1	1	1	2	2	1	1	1	2	1	1	2	1	2	1	1	1	1	1	1	2	1	2	1	2	1	1	1	1	2	1	1	2	1	1	2	1	2	2	1
221	1	1	2	1	1	2	1	1	2	1	1	2	1	1	2	1	2	2	1	2	2	1	1	2	2	2	1	1	1	1	1	2	1	1	2	2	1	1	2	1	2	2	2
222	3	1	1	1	1	2	1	1	2	1	2	2	1	1	2	1	1	2	1	2	2	1	1	2	1	2	1	2	1	1	1	2	1	1	2	2	1	1	2	1	2	1	1
223	1	1	1	1	1	2	1	1	1	1	1	2	1	1	2	1	2	1	1	1	1	1	2	2	1	2	1	1	1	1	1	1	1	1	1	2	1	2	2	1	2	2	1
224	3	2	2	2	2	1	2	2	1	2	1	1	2	1	1	1	1	2	1	2	2	1	1	2	2	2	1	1	1	1	1	2	2	1	1	2	1	1	2	1	2	2	1
225	1	1	2	2	2	1	2	2	1	2	1	1	2	1	1	1	1	2	1	2	2	1	2	2	1	2	1	1	1	1	1	1	1	1	1	2	1	1	2	1	2	2	1
226	1	1	2	2	2	1	2	2	1	2	1	1	2	1	1	1	1	2	1	2	2	1	1	2	1	2	1	1	1	1	1	2	1	1	1	2	1	2	2	1	2	1	1
227	1	2	2	2	1	1	2	2	1	2	1	1	2	1	1	1	1	2	1	2	2	1	1	2	1	2	1	1	1	1	1	1	2	1	1	2	1	1	2	1	2	2	1
228	1	2	2	2	2	1	2	2	1	2	1	1	2	1	2	1	1	2	1	2	2	1	1	2	2	2	1	1	1	1	1	2	1	1	1	2	1	1	2	1	2	2	2
229	1	2	2	2	2	1	2	2	1	2	1	2	1	1	1	1	1	2	1	2	2	1	2	2	1	2	1	1	1	1	1	1	1	1	1	2	1	1	2	1	2	2	1
230	1	2	2	2	1	1	2	2	1	1	1	1	2	1	1	1	1	2	1	2	2	1	1	2	1	2	1	1	1	2	1	2	1	1	1	2	1	1	2	1	2	2	2
231	1	2	2	2	2	1	2	2	1	2	1	1	2	1	1	1	1	1	1	2	1	1	1	2	2	2	1	1	1	1	1	2	1	1	1	2	2	1	2	1	2	2	1
232	1	2	2	2	2	1	2	2	1	2	1	1	2	1	2	1	2	2	1	2	2	1	1	2	1	2	1	2	1	1	1	2	1	1	1	2	1	2	2	1	2	2	1
233	1	1	2	2	2	1	2	2	1	1	1	1	1	1	1	1	1	2	1	2	2	1	2	2	1	2	1	1	1	1	1	2	1	1	1	2	1	2	2	1	2	2	1
234	1	2	2	2	2	1	2	2	1	2	1	1	2	1	2	1	1	2	1	1	1	1	1	2	1	2	1	1	1	1	1	1	1	1	1	2	1	1	2	1	2	1	1
235	1	2	2	2	2	1	2	2	1	1	1	1	2	1	2	1	1	2	1	1	2	1	1	2	2	2	1	2	1	1	1	2	1	1	1	2	1	1	2	1	2	2	1
236	1	2	2	1	2	2	2	2	1	2	1	1	2	1	2	1	1	2	1	2	2	1	2	2	1	2	1	1	1	1	1	2	1	1	1	2	2	1	2	1	2	2	1
237	1	2	2	2	2	1	2	2	1	1	1	2	2	1	1	1	2	2	1	2	2	2	1	2	1	2	1	1	1	1	1	2	2	1	1	2	1	1	2	1	2	2	2
238	1	2	1	2	1	1	2	1	1	2	1	2	2	1	1	1	1	2	1	2	2	1	1	2	2	2	1	1	1	1	1	2	1	1	1	2	1	1	2	1	2	1	1
239	1	2	2	2	1	1	1	2	1	2	2	1	2	1	2	1	1	2	1	2	2	1	1	2	1	2	1	1	1	1	1	2	2	1	1	2	1	1	2	1	2	2	2
240	1	2	2	2	1	1	2	2	1	2	1	1	2	1	2	1	1	2	1	1	1	1	2	2	1	2	1	1	1	1	1	1	1	1	1	2	1	1	2	1	2	2	1
241	1	1	2	1	2	1	2	2	1	1	1	2	2	1	2	1	1	2	1	2	2	1	1	2	2	2	1	1	1	1	1	2	1	1	1	2	2	1	2	1	2	2	1
242	1	1	2	1	1	1	2	1	1	2	2	1	2	1	1	1	1	2	1	2	2	1	2	2	1	2	1	1	1	1	1	2	2	1	1	2	1	1	2	1	2	2	1
243	1	2	2	2	2	1	2	2	1	2	1	1	2	1	2	1	2	1	1	1	1	1	1	2	1	2	1	1	1	1	1	2	1	1	1	2	1	2	2	2	2	2	1
244	1	2	2	1	1	1	1	2	2	2	1	1	2	1	1	1	1	1	1	2	2	1	1	2	1	2	1	1	1	1	1	2	1	1	1	2	1	1	2	1	2	1	2
245	1	2	2	2	2	1	2	2	1	2	1	1	2	1	2	1	2	1	1	1	1	1	1	2	1	2	1	1	1	1	1	1	1	1	1	2	1	1	2	1	2	2	2
246	1	1	2	1	1	1	2	2	1	1	1	2	2	1	1	1	1	2	1	2	2	1	1	2	1	2	1	2	1	1	1	2	2	1	1	2	1	1	2	1	2	2	1
247	1	1	2	1	2	1	1	2	1	1	1	2	1	1	1	1	1	2	1	2	2	1	1	2	2	2	1	1	1	1	1	2	1	1	1	2	1	2	2	1	2	2	1
248	1	2	2	1	2	1	2	2	1	1	1	2	1	1	2	1	2	2	1	2	2	1	2	2	1	2	1	1	1	1	1	2	1	1	1	2	1	1	2	2	2	2	1
249	1	1	2	1	1	2	2	2	2	1	1	1	1	1	1	1	1	2	1	2	2	1	1	2	1	2	1	1	1	1	1	1	1	1	1	2	1	2	2	1	2	2	1
250	1	2	2	2	1	1	2	2	1	1	1	1	2	1	2	1	2	1	1	1	1	1	1	2	2	2	1	1	1	1	1	2	1	1	1	2	1	1	2	1	2	2	2
251	1	1	2	1	2	1	2	2	1	1	1	2	1	2	2	2	1	1	1	2	2	1	1	2	1	2	1	2	1	1	1	2	2	1	1	2	1	1	2	1	2	2	1
252	3	1	1	1	1	2	1	1	2	1	2	2	1	2	2	2	2	1	2	1	1	2	1	2	1	2	1	1	1	1	1	2	1	1	1	2	2	2	2	1	2	2	1
253	3	2	2	2	2	1	2	2	1	2	1	1	2	1	1	1	1	2	1	2	2	1	2	2	1	2	1	1	1	1	1	2	1	1	1	2	1	1	2	1	2	2	1
254	1	2	2	2	2	1	2	2	1	1	1	1	2	1	1	1	1	2	1	2	2	1	1	2	1	2	1	2	1	1	1	2	1	1	1	2	1	1	2	1	2	2	1
255	1	2	2	2	2	1	2	2	1	2	1	1	2	1	2	1	1	2	1	2	2	1	1	2	1	2	1	1	1	1	1	1	1	1	1	2	1	1	2	1	2	2	1
256	1	2	2	2	2	1	2	2	1	2	1	1	2	1	1	1	2	2	1	2	2	1	1	2	1	2	1	1	1	1	1	2	1	1	1	2	2	1	2	1	2	2	1
257	1	2	2	2	2	1	2	2	1	2	1	1	2	1	1	1	2	2	1	2	2	1	1	2	1	2	1	1	1	1	1	2	1	1	1	2	1	2	2	1	2	2	1
258	1	2	2	2	2	1	2	2	1	2	1	1	2	1	1	1	1	1	1	2	1	1	1	2	1	2	1	1	1	1	1	2	1	1	1	2	1	1	2	1	2	1	1
259	1	1	2	2	1	1	2	2	1	2	1	1	2	1	1	1	1	2	1	2	2	1	1	2	1	2	1	1	1	1	1	2	1	1	1	2	1	1	2	1	2	2	2
260	1	1	2	2	2	1	2	2	1	1	1	1	2	1	1	1	1	2	1	2	2	1	1	2	1	2	1	1	1	1	1	2	1	1	1	2	1	2	2	1	2	2	1
261	1	2	2	2	1	1	2	2	1	1	1	1	2	1	1	1	1	2	1	2	2	1	1	2	1	2	1	1	1	1	1	2	2	1	1	2	1	1	2	1	2	2	1
262	1	2	2	2	2	1	2	2	1	2	1	2	2	1	1	1	1	2	1	1	2	1	1	2	1	2	1	1	1	1	1	1	1	1	1	2	1	1	2	1	2	2	1
263	1	1	2	1	1	1	2	2	1	2	1	1	2	1	1	1	1	2	1	2	2	1	1	2	1	2	1	2	1	1	1	2	1	1	1	2	1	1	2	1	2	2	1
264	1	2	2	2	2	1	2	2	1	1	1	1	2	1	1	1	1	2	2	1	2	1	1	2	2	2	1	1	1	1	1	2	1	1	1	2	1	1	2	1	2	2	1
265	1	2	2	1	1	1	2	2	1	2	2	1	2	1	1	1	1	2	1	2	2	1	2	2	1	2	1	1	1	1	1	2	1	1	1	2	1	1	2	1	2	2	1
266	1	1	2	1	1	1	2	2	1	2	1	1	2	1	1	1	1	1	1	2	2	1	1	2	1	2	1	1	1	2	1	2	1	1	1	2	1	1	2	1	2	2	1
267	1	1	2	1	2	1	2	2	2	2	1	1	2	2	1	1	1	2	1	2	2	1	1	2	1	2	1	1	1	1	1	1	1	1	1	2	1	1	2	1	2	2	1
268	1	1	2	2	2	1	1	2	1	2	1	2	2	1	2	1	1	2	1	2	2	1	1	2	1	2	1	1	1	1	1	2	1	1	2	2	1	1	2	1	2	2	1
269	1	2	2	2	1	1	2	2	1	2	1	1	2	1	2	1	1	2	1	1	1	1	1	2	1	2	1	1	1	1	1	2	1	1	1	2	2	1	2	1	2	2	1
270	1	2	2	1	1	1	2	2	1	1	1	2	2	1	1	1	1	2	1	2	2	1	1	2	1	2	1	1	1	1	1	2	1	1	1	2	1	2	2	1	2	2	1
271	1	1	2	1	2	1	2	2	1	1	1	2	2	2	1	1	2	1	1	2	2	1	1	2	1	2	1	1	1	1	1	2	1	1	1	2	1	1	2	2	2	2	1
272	1	1	2	2	2	2	1	2	2	1	1	2	1	1	2	1	1	2	1	2	1	1	1	2	1	2	1	1	1	1	1	2	1	1	1	2	1	1	2	1	2	1	1
273	3	1	2	1	1	1	1	1	1	1	1	1	1	1	1	1	1	1	1	1	1	1	1	2	1	2	1	1	1	1	1	2	1	1	1	2	1	1	2	1	2	2	2
274	1	2	2	2	2	1	2	2	1	2	1	1	2	1	1	1	2	2	1	2	2	1	1	2	1	2	1	1	1	1	1	2	1	1	1	2	1	1	2	1	2	2	1
275	1	2	2	2	2	1	2	2	1	2	1	1	2	1	1	1	1	1	1	2	2	1	1	2	1	2	1	1	1	1	1	2	1	1	1	2	1	1	2	1	2	2	1
276	1	2	2	2	2	1	2	2	1	2	1	1	2	1	1	1	1	2	1	2	1	1	1	2	1	2	1	1	1	1	1	2	1	1	1	2	1	1	2	1	2	2	1
277	1	2	2	2	2	1	2	2	1	2	1	1	2	1	1	1	1	1	1	2	2	1	1	2	1	2	1	1	1	1	1	2	1	1	1	2	1	1	2	1	2	2	1
278	1	1	2	2	2	1	2	2	1	2	1	1	2	1	2	1	1	2	1	2	2	1	1	2	1	2	1	1	1	1	1	2	1	1	1	2	1	1	2	1	2	2	1
279	1	2	2	2	2	1	2	2	1	2	1	2	1	1	1	1	1	2	1	2	2	1	1	2	1	2	1	1	1	1	1	2	1	1	1	2	1	1	2	1	2	2	1
280	1	1	2	1	2	1	2	2	1	2	1	1	2	1	1	1	1	2	1	2	2	1	1	2	1	2	1	1	1	1	1	2	1	1	1	2	1	1	2	1	2	2	1
281	1	2	2	2	2	1	2	2	1	2	1	2	2	1	1	1	1	2	1	2	1	2	1	2	1	2	1	1	1	1	1	2	1	1	1	2	1	1	2	1	2	2	1
282	1	1	2	2	2	1	2	2	1	1	1	2	2	1	1	1	1	2	1	2	2	1	1	2	1	2	1	1	1	1	1	2	1	1	1	2	1	1	2	1	2	2	1
283	1	2	1	2	2	1	2	2	1	1	1	1	2	1	1	1	1	1	1	2	2	1	1	2	1	2	1	1	1	1	1	2	1	1	1	2	1	1	2	1	2	2	1
284	1	2	2	2	2	1	1	2	1	2	1	1	2	1	1	1	1	1	1	2	1	1	1	2	1	2	1	1	1	1	1	2	1	1	1	2	1	1	2	1	2	2	1
285	1	2	2	2	2	1	2	2	1	2	1	1	1	1	2	1	1	1	1	2	1	1	1	2	1	2	1	1	1	1	1	2	1	1	1	2	1	1	2	1	2	2	1
286	3	1	1	1	1	2	1	1	2	1	1	2	1	2	2	2	2	1	2	1	1	1	1	2	1	2	1	1	1	1	1	2	1	1	1	2	1	1	2	1	2	2	1
